# Supplementary material for: Acrylamide and bisphenol A: two plastic additives increase platelet activation, via oxidative stress
Source: Front Pharmacol. 2025 Apr 30;16:1526374. doi: 10.3389/fphar.2025.1526374 (PMC12075958; doi:10.3389/fphar.2025.1526374)
Supplement: Supplementary file 1 [file DataSheet1.zip]

Archive with 11 entries (11 files):
- Supplementary Figures/Captions.DOCX
- Supplementary Figures/Figure S1.PDF
- Supplementary Figures/Figure S2.PDF
- Supplementary Figures/Figure S3.PDF
- Supplementary Figures/Figure S4.PDF
- Supplementary Figures/Figure S5.PDF
- Supplementary Figures/Figure S6.PDF
- Supplementary Figures/Figure S7.PDF
- Supplementary Figures/Figure S8.PDF
- Supplementary Figures/Figure S9.PDF
- Supplementary Figures/Figure S10.pdf
